# Supplementary material for: Analysis of glutathione-S-transferases from larvae of Galleria mellonella (Lepidoptera, Pyralidae) with potential alkaloid detoxification function
Source: Front Physiol. 2022 Sep 6;13:989006. doi: 10.3389/fphys.2022.989006 (PMC9486002; doi:10.3389/fphys.2022.989006)
Supplement: Supplementary file 1 [file Table2.XLSX]

## Sheet: Table S2. GmelGSTs
Name	Unigene	Sequence	Sequence length	BLAST hit	Max Score	Total Score	Query Cover	E-value	Per. Ident	Accession
>GmelGST1	DN8466	MVLTLYKLDASPPVRAVYMTIEALNLSDVQYIDTNLFKGEHLTEEFIQMNPQHTIPTLKEDDFVIWDSHAICGYLIAKYGKDDSLYPTEPKQRAIIDQRLHFDSGVLFPAIRGTLEPILFHGQKYIKDEDIVKINSAYTLIEKFFTAPWLSGDELTLADICCVSSISTLNEIVPINGSLYPNLLAWLDRCSNEDICKKGNEPGLLQIRQMLKSKLE	216	glutathione S-transferase 1-like [Galleria mellonella]	365	365	0.82	5e-127	0.9888	XP_026749466.1
>GmelGST2	DN20255	MPIKIYKMDLSPPARSVMMACEVHGITAEMIDVNLIEQEHKTPQYLKMNP LHTVPVLEDGDLIISDSHAILMYLTDVYGKDDSLYPKDIKQRAMVNQKLF FSNSTLFHRLRNITYYVLIEGMKIVPQRLYDDIEEAYGFLEEFLSRSKFL AGDHMTIADIAAISTVTSLLYVHPHDSKKYPKTVAWIKEMEKQPFCQKYN APGSALLGKLFNEKIKS	217	glutathione S-transferase 1-like [Galleria mellonella]	451	451	1	3e-160	100.00%	XP_026750985.1
>GmelGST3	DN27270	MSPIKLYHFPISAPSRGALLAARSIGVPIEVEIVDLFKKEQLKENFLKLN PQHTVPTLVDDGFVLWESRAIACYLADMYGKDDLLYPKDLKRRALVNQRL YFDSSSLYVKIREIFRPILFLGETEIKKPLKEDLNIILGFLDGFLRESKW VAGDNVTIADTAIYASVSCILAVGWDISDFPNIQRWVKNCATLPGAAENE EGAKIYGDAIKKNLKQ	216	glutathione S-transferase 1-like [Galleria mellonella]	437	437	1	1e-154	99.07%	XP_026763422.1
>GmelGST4	DN1138	MASYLNIISVILIINSIGNAVARSKNSRMPVQPIKLYYLPPSPPCRAVMM TAKVLGLELDLVLTNIMEGQHMTPEYMKMNPQHTIPTMDDNGFILWESRA IMAYLVNAYGRDDSFYPKNPRQRAIVDQRLNFDIGTLFLRYVNLYVPVLF KGDEMEQENIDKMNEALGWLNTMLDGRAFVAGDNLTIADISIIVTITNLD VFGYDFSSYENVVNWFARAKKTLEPYGYNEIDRAGGEILNSFLKKQ	246	glutathione S-transferase 1-like isoform X1 [Galleria mellonella]	508	508	1	0.0	100.00%	XP_031763814.1
>GmelGST5	XM_026903764.1	MYLIRTYNSDMSLFIINAVARSKNSRMPVQPIKLYYLPPSPPCRAVMMTA KVLGLELDLVLTNIMEGQHMTPEYMKMNPQHTIPTMDDNGFILWESRAIM AYLVNAYGRDDSFYPKNPRQRAIVDQRLNFDIGTLFLRYVNLYVPVLFKG DEMEQENIDKMNEALGWLNTMLDGRAFVAGDNLTIADISIIVTITNLDVF GYDFSSYENVVNWFARAKKTLEPYGYNEIDRAGGEILNSFLKKQ	244	glutathione S-transferase 1-like isoform X2 [Galleria mellonella]	476	476	0.93	5e-169	100.00%	XP_026759566.1
>GmelGST6	XM_026903766.1	MLVERNAVARSKNSRMPVQPIKLYYLPPSPPCRAVMMTAKVLGLELDLVL TNIMEGQHMTPEYMKMNPQHTIPTMDDNGFILWESRAIMAYLVNAYGRDD SFYPKNPRQRAIVDQRLNFDIGTLFLRYVNLYVPVLFKGDEMEQENIDKM NEALGWLNTMLDGRAFVAGDNLTIADISIIVTITNLDVFGYDFSSYENVV NWFARAKKTLEPYGYNEIDRAGGEILNSFLKKQ	233	glutathione S-transferase 1-like isoform X2 [Galleria mellonella]	475	475	0.97	4e-169	100.00%	XP_026759566.1
>GmelGST7	DN8000	MAIDLYYTPGSAPCRLVLLVAAALDIQLNLKLTDLSAGEQFKPDFLKINP QHTVPTIVDGDFSLWESRAISRYLVNKYGAGSTLYPEDPIARAIVDQRLD FDLGTLYPRFGNLFYPQIFAGAPVDEALLKKLEEALVFFNTFLEGHKYAA GPNLTLADLSLVATVSTIDAVGFNLTPYPNVLKWFQLVKSTAPAYEETNG KGIEEFKNFITRLKAKSEL	219	glutathione S-transferase 1-1-like [Galleria mellonella]	441	441	1	4e-156	99.09%	XP_026748199.1
>GmelGST8	DN10751	MPIDLYLNPGSAPCRAVLLTVRALNLDVNQKLTDLMKGEHLTPEYLKINP QHTIPTLVDDDFSVWESRAIITYLVNKYGKDTGLYPEEPRARATVDQRLY FDMGTLYQRFGEYYYPQILAGAPPDAEKLKKLEQALEFMNTFLDGQEYLA GPQLTVADLSTVATISTLELTDVDFRKYPNINRWYEKMRAEVAGYKEVNE TGLDHMRAIMERSEERRVGKECRSRWSP	228	glutathione S-transferase 1-1-like [Galleria mellonella]	439	439	0.92	5e-155	99.53%	XP_026759797.1
>GmelGST9	DN926	MPIDLYYVPGSAPCRAVLLTARALNLNLNLKLVDLHHGEHLKPEYLKINP QHTVPTLVDDGFSLWESRAIITYLVNKYGKGSTLYPEDPKARALVDQRLY FDIGTLYQRFADYFYPQVFGGAPADKEKASKIEDSLKLLDTFLEGQKYVA GSNLTVADLSLIASVSSFEASDIDFKKYPNVKRWYETVRSTAPGYQEANE KGLEAFKGLVNSMLKK	216	glutathione-S-transferase-like protein [Galleria mellonella]	441	441	1	2e-156	99.54%	AAK64362.1
>GmelGST10	DN30063	MFVRNISNRSTIFQLVRCSSNQTARKPSVFENKPILYGDEVSPPVRFVLM TASVLGIDLKFHHIDLFCSENKSDFFTKINPLQKVPALVAGDDVICDSHA IALYLCGKRKNQKLYPRDPSIKAQIDQMLFFNSAELFPIDSAIYSEYFTG KWPADEQKVKNWYRLLDHLDGRLKTRTWLAGEKLYLCDICCAATVSTLQL LIPLLNRHKNVEIWLNRVQALPCFEINKSGLKRLNVFVEKIKSIV	245	glutathione S-transferase 1-like isoform X1 [Galleria mellonella]	312	312	1	6e-106	100.00%	XP_026755875.1
>GmelGST11	DN30446	MVLKLYAVCDGPPSLSVRQALAKLELPFELVEVDYCTGAHMTSEYALMNP QKEIPVLDDDGFYLSESNAILQYLCDKYRPGTPLYPVDSKIRAIINHRLC FNLSTYYANISAYTMAPIFFDYERSPLGLKKVHMAMDVFETYLERLGTSY AAANHVTIADFPLINSTMTLEAIDFDISKYKRINKWYNDFKQNYPDLWKI SEEAMKIIQHFAANPPDLSGLNHPIHPIRKVKK	233	glutathione S-transferase 1-1 [Bombyx mandarina]	413	413	0.99	1e-144	83.19%	XP_028026158.1
>GmelGST12	DN32544	MPIKLYYDLMSQPSRCLYILFKFIKCDFESKYVDLRKAEHYTEEYAKINR FQRVPVIDHNGFVLTESVAILKYLSREGIIPENLYPRESKRQARVEEFLE WQHMELRLPCAFYFRTKYLEPVMFGTKPSPQRISGFEQRMEQALTNFSTK WLGRGSDFVTGDAVTVADLIAICELEQPRMAGYDPREKFPVINEWYQKVR NHFNPYYDEAHVIVNKVIAKQAKLASKL	228	glutathione S-transferase theta-1-like [Spodoptera frugiperda]	356	356	1	4e-122	71.49%	XP_035440418.1
>GmelGST13	DN10042	MPIKLYYDLMSQPSRCLYILFKFIKCDFESKYVDLRKAEHYTEEYAKINR FQRVPVIDHNGFVLTESVAILKYLSREGIIPENLYPRESKRQARVEEFLE WQHMELRLPCAFYFRTKYLEPVMFGTKPSPQRISGFEQRMEQALTNFSTK WLGRGSDFVTGDAVTVADLIAICELEQPRMAGYDPREKFPVINEWYQKVR NHFNPYYDEAHVIVNKVIAKQAKLASKL	214	glutathione S-transferase GST theta1 [Spodoptera frugiperda]	355	355	1	1e-121	71.49%	QGA73331.1
>GmelGST14	DN21332	MSEKHLQTGDVLPQYNGKLRLFAMRFCPYAERSVLVLNAKNLQYDLVFIN LDHKPEWLFNFSPKGTVPALEYEQGKAIFDSNIINVYLDEKYPDVPLQSS DPLRRAQDKLVVENFSAAQSAYYTAAFNAPALQPSMVENYHKGLNGLQKE LETRGTKYLNGNEPGLVDYTIWPFLERFEALPLLGKSEFAIDKTKYEILT TYIEAMKNVPAVRAYRLAPETHAKFTESRAKGDPDYNMLDSSDVCCMRPR KKKE	254	glutathione S-transferase omega 1 [Heortia vitessoides]	467	467	1	2e-165	85.43%	AWX68890.1
>GmelGST15	DN25406	MAKKLHYFNLNGLAESIRYILYYSGEKFEDVRYERSSWPIKSVKDSLPYG QLPLYEEGNRSLNQSLAIARYVAVRANLLPSDPFEQAILDAAVFNIYDFW SKVGTYIREEDAARKEQIKREILTESVDFYFSRFEKQLKANNGYFGGQLS WADFILLGIIETTNLFLNTEVERNYPTIVALLNRIRSLPGVKAYIATRKP YTL	203	glutathione S-transferase-like [Galleria mellonella]	412	412	1	2e-145	100.00%	XP_026749589.1
>GmelGST16	XM_026897638.1	MPDVSVYYFPIKGLGESIRLLLAYGGQEFEDVRIPKEIWPQRRSIAAFGQ VPVLEIDGKRYAQSVAISRYLGRKYGLTGANIEEDFLIDQNVDFVNEIRL GAYVIIL	107	glutathione S-transferase 2-like [Galleria mellonella]	202	202	0.93	3e-65	100.00%	XP_031764827.1
>GmelGST17	DN31187	MPKAVFHYFPVKALGEPVRLLLAYGGQEFEDDRIPSDKWPEYKPKTPFGQ MPVLELNGKVYAQSIATSRYLGRKYGLAGADIEEDFLIDQYVDFLNDIRA KAATVHYEPDAALKAKKHEENAKNLYPVLLGKLDDIIRKNNGHLVAGKLT WGDFVFAGMYDYLKAMLQSPDLDTKYPSFKKLQDTVLSLPKVREYVAAAP PTEL	204	PREDICTED: glutathione S-transferase 2-like [Amyelois transitella]	320	320	1	6e-109	74.51%	XP_013195571.1
>GmelGST18	DN10158	MSGILYMTEASPPARTVLMLVDILGVKLELREINPVLREQDSPEMKKKNP MKTVPILDEGDFSLADSHAIVLYLLEKYGRPEHKQLYPPDARIRATIHNR MFFDCGILFPRLRAIMAPTYGGKLTELSKYMIINIVDAYEMLEMYLNENK YIAAEHMTIADISVLTTVSSLNGLHPIDEKRFPKLKQWLTTMNEKDFAKK INVPGYKLHVDGLIMLMEFNRENKKSKL	228	glutathione S-transferase 1-like [Galleria mellonella]	466	466	1	1e-165	99.12%	XP_031763098.1
>GmelGST19	XM_026907239.1	MPLVLHKTDGSPPVRAVLMTIDILKLKVEFVEVNTLAGETRRPEYVAKNP MHTVPLLEDGNFTLADSHAIITYLVSKYGGEKRAELYPNDFSTRATIDQR LYFDAAVLFPRLISILRPVFRDKATGPTAQQIEDVKEGYGMLERYLQKSE YLVGSTITLADISLAATVSTLNVIVPLTEEFPKTIQWLNNLKGTDFYKKA NEPGLTKITEFYNLSIKNNSS	221	glutathione S-transferase 1-like [Galleria mellonella]	452	452	1	2e-160	100.00%	XP_026763040.1
>GmelGST20	DN489	MPRPLLYFLPGSPPARAVMMLADIIGLELDIKEIDFLKLEHKSEAFLKLN PMGTIPTLQDGDFVISESHTIMKYLLEKYGGDKRELLYPSDIRTRALIDQ CVFFETGVFFVRLKVVVLPAIFEGHPGPTPKHIADIEEAYGVVEAYLGNK PYLVGNHLTLADLSLGATTTAMEVIHKVDPKRFPRITNWVARLQNEPFFK SINAEGVASFSEILNACWAKNRK	223	glutathione S-transferase 1-like protein [Galleria mellonella]	457	457	1	1e-162	99.10%	AXY94815.1
>GmelGST21	DN3330	MATKAVKGNVNFNTRHLAKGDPLPPYNGKLRIYNMRYCPYAQRTILALNA KQIDYEVVNINLVNKPEWLPTKSAFGKVPALEIEDGVSIYESLVTVEYLD DVYPQRPLIPKDPVKKAFDKIIIEAIGPISAIFYKLLRSPDSIVEDNFTA YYKALDFIEEQLRKRGTKFLDGDQPGYVDYMIWPWFERILQLDLDERIKI REERYKLLVPYFNRMFEDPAVSQYLIPAEILRKFLSAYTSGDLNSINYDL LLTEN	255	glutathione S-transferase 8 [Streltzoviella insularis]	389	389	0.98	9e-134	73.02%	QLI62204.1
>GmelGST22	DN3330	MIISTFSFAVHVLMTSFRVLRPVARLLGYASYQTMATKAVEGKVNFNTRH LAKGDPLPPYNGKLRIYNMRYCPYAQRTILALNAKQIDYEVVNINLVNKP EWLPTKSAFGKVPALEIEDGVSIYESLVTVEYLDDVYPQRPLIPKDPVKK AFDKIIIEAIGPISAIFYKLLRSPDSIVEDNFTAYYKALDFIEEQLRKRG TKFLDGDQPGYVDYMIWPWFERILQLDLDERIKIREERYKLLVPYFNRMF EDPAVSQYLIPAEILRKFLSAYTSGDLNSINYDLLLTEN	289	glutathione S-transferase 8 [Streltzoviella insularis]	425	425	0.98	1e-147	70.49%	QLI62204.1

## Sheet: Table S3. qPCR primers
Name	Forward (5'-3')	Reverse (5'-3')
>GmelGST1	GCGTATTATTCCCAGCCATTCG	ACTCATCACCAGACAGCCAC
>GmelGST2	ATGATGGCCTGTGAAGTGCA	GTCGCCATCTTCTAATACCGGT
>GmelGST3	GGCGTACCGATTGAAGTGGA	TGGCACGACTTTCCCATAACA
>GmelGST4	GTAGAATGCCTGTCCAGCCT	TCCAACTCCAAACCCAGGAC
>GmelGST5	GTAGAATGCCTGTCCAGCCT	TCCAACTCCAAACCCAGGAC
>GmelGST6	GTAGAATGCCTGTCCAGCCT	TCCAACTCCAAACCCAGGAC
>GmelGST7	TCACAAATATGCTGCTGGACCT	AGATTTGACGAGCTGGAACCA
>GmelGST8	TGGCAGATCTTTCTACGGTCG	AGCCAGTTTCGTTCACCTCT
>GmelGST9	CTGTCGCCGATCTGAGTCTC	CCAGTCCCTTCTCGTTAGCC
>GmelGST10	ACTGGAAAATGGCCTGCTGA	CACTGTCGCTGCACAACAAA
>GmelGST11	GGCCAAGCTAGAGTTGCCTT	ATCCATCGTCGTCCAACACC
>GmelGST12	GAACCCGTCATGTTTGGCAC	CACAGTTACAGCGTCGCCT
>GmelGST13	CGTTAGGATCGCGCTGAATC	TTCCCGGTACTCATTGCAGT
>GmelGST14	TTACACAGCTGCCTTCAATGC	ACCCAGGCTCATTTCCATTCA
>GmelGST15	GGGAAGAAGATGCAGCCAGA	ATGAAGTCGGCCCAGCTTAG
>GmelGST16	AATTGCAGCGTTTGGTCAGG	GATGTTCGCGCCTGTCAATC
>GmelGST17	CTCAGAGCATAGCCACCTCC	GGCTCGTAGTGGACTGTAGC
>GmelGST18	ACGACCGTCTCCTCATTAAACG	TGTAGCCAGGCACGTTGATT
>GmelGST19	CTGACAGCCACGCGATTATTAC	CTTGGGAATAGCACAGCAGC
>GmelGST20	ACACAAATCGGAGGCGTTCT	TTTGTCGCCGCCATACTTCT
>GmelGST21	GGTCAAGGGCAATGTCAACT	CGCGTACGGACAATATCTCA
>GmelGST22	GCTTTGGAAATCGAAGATGG	TCACCGGATCTTTGGGTATT
